# Supplementary material for: Hospital volume–outcome relationship in total knee arthroplasty: a systematic review and dose–response meta-analysis
Source: Knee Surg Sports Traumatol Arthrosc. 2021 Sep 8;30(8):2862–77. doi: 10.1007/s00167-021-06692-8 (PMC9309153; doi:10.1007/s00167-021-06692-8)
Supplement: Supplementary file 2 — Supplementary Table 4 (XLSX 524 KB) [file 167_2021_6692_MOESM2_ESM.xlsx]

## Sheet: Early revision (at 12 months)
Early Revision (at 12 months) (adjusted data)
First author	Publication year	Volume categories	Volume midpoint	Standardized category	Patients at risk	OR	L 95%CI	U 95%CI	variables	Adjusted+	Adjusted++	Continent	TKA	Primary data type	GEE	Overlap	Eligible for MA
Kreder	2003	<48	24	0-24	1914	2.23	1.1	4.5	age (by decades), gender (F/M), comorbidity (0, 1, >1), diagnosis (osteoarthritis/non-osteoarthritis), surgeon volume (<40th, 40th-80th, >80th percentile)	yes	yes	North America	primary	administrative	yes		yes
		48-113	80	75-99	6127	1.57	0.9	2.9		yes	yes	North America	primary	administrative	yes
		>113	147	125-149	6311	1				yes	yes	North America	primary	administrative	yes
Manley	2009	1-25	13	1-24		1.91	0.76	4.83	age, gender, race/ethnicity, arthritis diagnosis, hospital teaching status, hospital ownership (public, private, nonprofit), hospital location (rural, urban), hospital size, Medicare buy-in status, surgeon volume	yes	yes	North America	primary	administrative	no		no (missing data: patient numbers)
		26-100	63	50-74		1.38	0.84	2.26		yes	yes	North America	primary	administrative	no
		101-200	150	150+		1.17	0.74	1.87		yes	yes	North America	primary	administrative	no
		>200	251	150+		1				yes	yes	North America	primary	administrative	no
Paterson	2010	10-130	70	50-74	6799	1			age (by decades), gender (M/F), comorbidity (CCI, categories: 'no hospitalization', 0, 1, 2), arthritis type (rheumatoid/other), surgeon volume (quartiles), hospital teaching status (teaching/other)	yes	yes	North America	primary	administrative	yes		yes
		131-180	155	150+	6682	0.64	0.39	1.04		yes	yes	North America	primary	administrative	yes
		181-270	225	150+	6599	0.62	0.42	0.91		yes	yes	North America	primary	administrative	yes
		>270	316	150+	7137	0.5	0.34	0.72		yes	yes	North America	primary	administrative	yes

## Sheet: Mortality ≤3 months
Mortality ≤3 months (adjusted data)
First author	Publication year	Time of measurement (months)	Category	Volume categories	Volume midpoint	Standardized category	Patients at risk	OR	L 95%CI	U 95%CI	p-value	variables	coefficient	SE	p-value	Narrative results	Adjusted+	Adjusted++	Continent	TKA	Primary data type	GEE	Overlap	Eligible for MA
Bohm	2016	in-hospital		1st quartile	nr		13796	0.72	0.42	1.22	1	age, sex, comorbidities (CCI)					yes	no	North America	primary	clinical	no		no (missing data: patient numbers)
				2nd quartile	nr		34996	1	0.74	1.37							yes	no	North America	primary	clinical	no
				3rd quartile	nr		63727	1.07	0.84	1.37							yes	no	North America	primary	clinical	no
				4th quartile	nr		125854	1									yes	no	North America	primary	clinical	no
Hentschker	2018	in-hospital	2005	1st tertile									reference				nr	nr	Europe	primary	administrative	no		no (data in incorrect format for MA)
				2nd tertile									-0.0002	0.0003			nr	nr	Europe	primary	administrative	no
				3rd tertile									-0.0006	0.0003			nr	nr	Europe	primary	administrative	no
Hervey	2003	in-hospital		<85	42	25-49	14265.5	1				age, gender (M/F), race (white/nonwhite), comorbidity (Deyo), income, procedure (primary/revision), surgeon volume					yes	yes	North America	primary and revision	administrative	no		yes
				85-149	117	100-124	12248.8	0.52	0.2	1.36							yes	yes	North America	primary and revision	administrative	no
				150-249	199	150+	12568.4	0.42	0.2	0.9							yes	yes	North America	primary and revision	administrative	no
				≥250	300	150+	16478.2	0.4	0.18	0.87							yes	yes	North America	primary and revision	administrative	no
Judge	2006	in-hospital		1-50	25	25-49	1053	1.72	0.76	3.89		age and gender					no	no	Europe	primary and revision	administrative	no		yes
				51-100	75	75-99	13625	1.3	0.97	1.74							no	no	Europe	primary and revision	administrative	no
				101-250	175	150+	99824	1									no	no	Europe	primary and revision	administrative	no
				251-500	375	150+	64822	0.87	0.72	1.05							no	no	Europe	primary and revision	administrative	no
				>500	626	150+	25977	0.62	0.45	0.85							no	no	Europe	primary and revision	administrative	no
Katz	2004	3		1-25	13	1-24	8662	1				age (5-year strata), gender, comorbidity (CCI 0-1/>1), Medicaid eligibility (Y/N), arthritis diagnosis (osteoarthritis/rheumatoid arthritis/other), surgeon volume (4 categories, roughly by patient quartiles)					yes	yes	North America	primary	administrative	yes		yes
				26-100	63	50-74	32207	0.67	0.52	0.88							yes	yes	North America	primary	administrative	yes
				101-200	150	150+	22521	0.73	0.55	1							yes	yes	North America	primary	administrative	yes
				>200	251	150+	15434	0.69	0.51	0.96							yes	yes	North America	primary	administrative	yes
Kreder	2003	3		<48	24	1-24	1914	1.38	0.7	2.9		age (by decades), gender (F/M), comorbidity (CCI 0, 1, >1), diagnosis (osteoarthritis/non-osteoarthritis), surgeon volume (<14 vs. 14-42 vs. >42)					yes	yes	North America	primary	administrative	yes		yes
				48-113	80	75-99	6127	1.3	0.8	1.5							yes	yes	North America	primary	administrative	yes
				>113	147	125-149	6311	1									yes	yes	North America	primary	administrative	yes
Maman	2019	in-hospital	1st quartile	1-145	73	50-74	228549	1				race, age, gender and insurance type, median household income based on patient zip code, procedure year and procedure state, co-morbidities (van Walraven modified Elixhauser)					yes	no	North America	primary	administrative	yes	Wilson	yes (more data than Wilson)
			2nd quartile	145-267	206	150+	228953	0.64	0.52	0.79							yes	no	North America	primary	administrative	yes
			3rd quartile	268-487	377	150+	231699	0.68	0.54	0.86							yes	no	North America	primary	administrative	yes
			4th quartile	488-3484	598	150+	233618	0.42	0.31	0.57							yes	no	North America	primary	administrative	yes
Nimptsch GW	2017	in-hospital		<50	25	25-49	34933	1				age (5-year strata), gender (F/M), calendar year, comorbidity (preoperative: Herzrhythmusstörung, Herzinsuffizienz/Kardiomyopathie, Chronische ischämische Herzkrankheit, Hypertonie (ohne Herz- oder Niereninsuffizienz), Aorten-/ Mitralklappenvitien, Atherosklerose der Extremitätenarterien, Chronische Lungenerkrankung, Chronische Lebererkrankung, Chronische Pankreatitis, Schwere Nierenerkrankung, C…					yes	no	Europe	primary	administrative	yes	Nimptsch BMJO	yes (more data than Nimptsch BMJO)
				≥50	74	50-74	1058363	0.79	0.55	0.9							yes	no	Europe	primary	administrative	yes
Paterson	2010	3		10-130	70	50-74	6799	1				age (by decades), gender (M/F), comorbidity (CCI, categories: 'no hospitalization', 0, 1, 2), arthritis type (rheumatoid/other), surgeon volume (quartiles), hospital teaching status (teaching/other)					yes	yes	North America	primary	administrative	yes		yes
				131-180	155	150+	6682	1.07	0.72	1.59							yes	yes	North America	primary	administrative	yes
				181-270	225	150+	6599	1.05	0.75	1.48							yes	yes	North America	primary	administrative	yes
				>270	316	150+	7137	0.69	0.39	1.23							yes	yes	North America	primary	administrative	yes
Singh	2011	1		≤25	13	1-24	475	not estimable				age, sex, race, APR-DRG class for risk of mortality, insurance type, hospital geographic region within Pennsylvania, hospital teaching status, and hospital bed count					yes	no	North America	primary	administrative	no		yes
				26-100	63	50-74	3681	0.7	0.3	1.5							yes	no	North America	primary	administrative	no
				101-200	150	150+	6096	0.5	0.3	1							yes	no	North America	primary	administrative	no
				>200	251	150+	9166	1									yes	no	North America	primary	administrative	no
SooHoo primary	2006	3		1st & 2nd quintile, mean 13	13	1-24	15200	1.5	1.14	1.98	0.004	age, gender, comorbidity (CCI), insurance type, race/ethnicity, bilateral (Y/N), teaching status, hospital size (<100, 100-199, 200-299, and >299 beds), year of surgery					yes	no	North America	primary	administrative	no		yes
				3rd & 4th qunitle, mean 50	50	50-74	79227	1.31	1.09	1.58	0.03						yes	no	North America	primary	administrative	no
				5th quintile, mean 145	145	125-149	128257	1									yes	no	North America	primary	administrative	no
Wilson	2016	3		<645	322	150+	243839	2.21	1.45	3.41		age (<50, 50-75, >75 years), gender, race (white, black, Hispanic, Asian/Pacific Islander, Native American, other), diagnosis (osteoarthritis), inflammatory arthritis (eg, rheumatoid arthritis), trauma, avascular necrosis, or other), insurance type (private, health maintenance organization (HMO), self-pay, Medicare, Medicaid, no charge, other), comorbidity (Elixhauser), surgeon experience (calcul…					yes	no	North America	primary	administrative	no	Maman	no (overlap)
				≥645	967	150+	46137	1									yes	no	North America	primary	administrative	no

## Sheet: Mortality > 3 months
Mortality > 3 months (adjusted data)
First author	Publication year	Time of measurement (months)	Volume categories	Volume midpoint	Standardized category	Patients at risk	OR	L 95%CI	U 95%CI	p-value	variables	Narrative results	Adjusted+	Adjusted++	Continent	TKA	Primary data type	GEE	Overlap	Eligible for MA
Singh	2011	12	<25	13	1-24	475	1	0.4	2.6		age, sex, race, APR-DRG class for risk of mortality, insurance type, hospital geographic region within Pennsylvania, hospital teaching status, and hospital bed count		yes	no	North America	primary	administrative	no		yes
			26-100	63	50-74	3681	1.7	1.1	2.7				yes	no	North America	primary	administrative	no
			101-200	150	150+	6096	1.2	0.8	1.8				yes	no	North America	primary	administrative	no
			>200	251	150+	9166	1						yes	no	North America	primary	administrative	no
SooHoo (primary)	2006	12	1st & 2nd quintile, mean 13	13	1-24	15200	1.19	1.01	1.41	0.035	age, gender, comorbidity (CCI), insurance type, race/ethnicity, bilateral (Y/N), teaching status, hospital size (<100, 100-199, 200-299, and >299 beds), year of surgery		yes	no	North America	primary	administrative	no		no (missing data: patient numbers)
			3rd & 4th qunitle, mean 50	50	50-74	79227	1.18	1.06	1.32	0.002			yes	no	North America	primary	administrative	no
			5th quintile, mean 145	145	125-149	128257	1						yes	no	North America	primary	administrative	no

## Sheet: Revision 1-5 years
Revision 1-5 years (adjusted data)
First author	Publication year	Time of measurement (months)	Volume categories	Volume midpoint	Standardized category	Patients at risk	OR	L 95%CI	U 95%CI	p-value	variables	HR	L 95%CI	U 95%CI	p-value	variables	Adjusted+	Adjusted++	Continent	TKA	Primary data type	GEE	Overlap	Eligible for MA
Arias-de la Torre (Influence)	2019	120	<125	62	50-74	9064						1				age (<65, 65–74, 75–84, ≥85 yrs), gender (M/F), comorbidity (Elixhauser, 0, 1-2, 3+), year of intervention (2005/2007, 2008/2010, 2011/2013, 2014/2016), type of fixation (cemented, cementless, hybrid, reverse hybrid, not specified)	yes	no	Europe	primary	clinical	no		yes
			≥125	187	150+	8673						1.29	1.16	1.44							clinical	no
Jeschke	2017	24	10-56	33	25-49	2593.97	1.64	1.37	1.97		age, gender (F/M), primary diagnosis (gonarthrosis versus other), comorbidity (Obesity with BMI ≥ 40 kg/m2, Fluid and electrolyte disorders, Chronic pulmonary disease, Congestive heart failure, Depression,Peripheral vascular disorders, Neurologic disorders, alcohol abuse), variables for socioeconomic status (eg, unemployment rate, academic status, household income)						yes	no	Europe	primary	administrative	no		yes
			57-93	75	75-99	4353.5	1.46	1.25	1.71								yes	no	Europe	primary	administrative	no
			94-144	119	100-124	7179.04	1.15	1.01	1.32								yes	no	Europe	primary	administrative	no
			145-251	198	150+	9978.48	1.07	0.94	1.21								yes	no	Europe	primary	administrative	no
			252-1.648	305	150+	19464	1										yes	no	Europe	primary	administrative	no
Judge	2006	60	1-50	25	25-49	376						0.81	0.49	1.32		age, gender	no	no	Europe	primary and revision	administrative	no		yes
			51-100	75	75-99	4697						0.94	0.81	1.1			no	no	Europe	primary and revision	administrative	no
			101-250	175	150+	12841						1					no	no	Europe	primary and revision	administrative	no
			251-500	375	150+	5503						0.99	0.86	1.15			no	no	Europe	primary and revision	administrative	no
			>500	626	150+	428						1.57	1.07	2.3			no	no	Europe	primary and revision	administrative	no
Kreder	2003	36	<48	24	1-24	1914	1.54	1	2.4		age (by decades), gender (F/M), comorbidity (CCI 0, 1, >1), diagnosis (osteoarthritis/non-osteoarthritis), surgeon volume (<14 vs. 14-42 vs. >42)						yes	yes	North America	primary	administrative	yes		yes
			48-113	80	75-99	6127	1.25	0.9	1.8								yes	yes	North America	primary	administrative	yes
			>113	147	125-149	6311	1										yes	yes	North America	primary	administrative	yes
Manley	2009	60	1-25	13	1-24		1.57	1.1	2.26	0.001	age, gender, race/ethnicity, arthritis diagnosis, hospital teaching status, hospital ownership (public, private, nonprofit), hospital location (rural, urban), hospital size, Medicare buy-in status, surgeon volume						yes	yes	North America	primary	administrative	no	Namba	no (missing data: patient numbers)
			26-100	63	50-74		0.93	0.76	1.13								yes	yes	North America	primary	administrative	no
			101-200	150	150+		1.05	0.88	1.26								yes	yes	North America	primary	administrative	no
			>200	251	150+		1										yes	yes	North America	primary	administrative	no
Tsai	2018	nr	1st quartile, mean/median nr			358						1				age (50-54, 55-64, 65-74, ≥75), gender (F/M), economic status (6 monthly income categories), degree of urbanization of the patient’s area of residence (7 levels, 1 being the most urbanized and 7 the least), comorbidity (Deyo’s CCI 0, 1, ≥2), complications (Diabetes Complictions Severity Index DCSI), medical institution status (medical centers, regional hospitals, district hospitals), medical inst…	yes	yes	Other	nr	administrative	no		no (missing data; propensity score matching)
			2nd & 3rd quartile, mean/median nr			3612						0.87	0.45	1.7	0.681		yes	yes	Other	nr	administrative	no
			4th quartile, mean/median nr			11432						0.76	0.38	1.52	0.431		yes	yes	Other	nr	administrative	no
Namba aseptic	2013	median 35 month (interquartile range 14-59)	<100	50	50-74	2064						0.93	0.59	1.48	0.769	age (by decades), gender (F/M), race (Black, Hispanic, Asian, White, other); ASA (≥ 3 vs. 1&2), diabetes (Y/N); BMI (<30 vs. 30–34 vs. ≥35 kg/m2), diagnosis (osteoarthritis vs. other); bilateral (Y/N), fixation (cementless, hybrid, cemented), bearing surface (CoCr on HXLPE vs. C Oxinium on CPE vs. CoCr on CPE), mobility/stability (fixed CR vs. rotate CR vs. rotate LCS vs. rotate PS vs. fixed PS),…	yes	yes	North America	primary	clinical	no	Manley	yes
			100-199	149	125-149	11770						1.06	0.84	1.36	0.615		yes	yes	North America	primary	clinical	no
			≥200	250	150+	50183						1					yes	yes	North America	primary	clinical	no

## Sheet: Revision 6-10
Revision 6-10 years (adjusted data)
First author	Publication year	Time of measurement (months)	Volume categories	Volume midpoint	Standardized category	Patients at risk	OR	L 95%CI	U 95%CI	p-value	variables	RR	L 95%CI	U 95%CI	variables	HR	L 95%CI	U 95%CI	p-value	variables	Adjusted+	Adjusted++	Continent	TKA	Primary data type	GEE	Overlap	Eligible for MA
Badawy	2013	120	<25	13	1-24	4685	1								age, sex, and diagnosis						no	no	Europe	primary	clinical	no		yes
			25-49	37	25-49	7497	0.94	0.8	1.09												no	no	Europe	primary	clinical	no
			50-99	74	50-74	10551	0.93	0.8	1.08												no	no	Europe	primary	clinical	no
			100-149	124	100-124	2131	0.73	0.56	0.96												no	no	Europe	primary	clinical	no
			≥150	175	150+	1834	0.73	0.54	1												no	no	Europe	primary	clinical	no
Dy	2014	120	<200	100	100-124	187111										1				age, gender, race (white, black, Hispanic, Asian/Pacific Islander, Native American, other), surgical diagnosis (osteoarthritis, inflammatory arthritis, trauma, avascular necrosis, other), comorbidity (Elixhauser), insurance (private, health maintenance organization, self-pay, Medicare, Medicaid, no charge, other), education level (by ZIP code), household income (by ZIP code), percentage below pov…	yes	no	North America	primary	administrative	no		no (missing data: patient numbers)
			200-400	300	150+	81993										0.91	0.83	0.99	0.025		yes	no	North America	primary	administrative	no
			>400	501	150+	32851										1	0.95	1.05	0.973		yes	no	North America	primary	administrative	no
Pamilo	2015	mean 72	1-99	50	50-74	8451	1.08	0.93	1.26		age (5-yr strata), gender, comorbidities (each co-morbid condition included individually and adjusted for separately), any previous TKR, length of follow-up										yes	no	Europe	primary	clinical	no		yes
			100-249	174	150+	16149	1.27	1.12	1.44												yes	no	Europe	primary	clinical	no
			250-449	349	150+	10480	1.2	1.05	1.37												yes	no	Europe	primary	clinical	no
			≥450	550	150+	12137	1														yes	no	Europe	primary	clinical	no
Tsai	2018	nr	1st quartile, mean/median nr			358										1				age (50-54, 55-64, 65-74, ≥75), gender (F/M), economic status (6 monthly income categories), degree ofurbanization of the patient’s area of residence (7 levels, 1 being the most urbanized and 7 the least), comorbidity (Deyo’s CCI 0, 1, ≥2), complications (Diabetes Complictions Severity Index DCSI), medical institution status (medical centers, regional hospitals, district hospitals), medical insti…	yes	yes	Other	nr	administrative	no		no (missing data; propensity score matching)
			2nd & 3rd quartile, mean/median nr			3612										0.87	0.45	1.7	0.681		yes	yes	Other	nr	administrative	no
			4th quartile, mean/median nr			11432										0.76	0.38	1.52	0.431		yes	yes	Other	nr	administrative	no

## Sheet: Readmission ≤3 months
Readmission ≤3 months (adjusted data)
First author	Publication year	Time of measurement (months)	Category	Volume categories	Volume midpoint	Standardized category	Patients at risk	Patients with event	OR	L 95%CI	U 95%CI	p-value	factors	rate ratio	L 95%CI	U 95%CI	factors	Adjusted+	Adjusted++	Continent	TKA	Primary data type	GEE	Overlap	Eligible for MA	Comment
Arroyo	2018	1		1-145	73	50-74	190056	10575	1				age, race, sex, insurance type, median household income of patient’s zip code, procedure state, procedure year, UTKA/BTKA, comorbidities (Elixhauser by tertiles), disposition, length of stay, total charges					yes	no	North America	primary	administrative	yes		no (3 month data used)
				146-267	206	150+	195300	9732	0.84	0.77	0.91							yes	no	North America	primary	administrative	yes
				268-487	377	150+	168309	8025	0.79	0.71	0.87							yes	no	North America	primary	administrative	yes
				488-3484	598	150+	186192	8470	0.64	0.47	0.87							yes	no	North America	primary	administrative	yes
Arroyo	2018	3		1-145	73	50-74	190056	19156	1				age, race, sex, insurance type, median household income of patient’s zip code, procedure state, procedure year, UTKA/BTKA, comorbidities (Elixhauser by tertiles), disposition, length of stay, total charges					yes	no	North America	primary	administrative	yes	Cram, Bini, Welsh	yes
				146-267	206	150+	195300	18034	0.86	0.81	0.91							yes	no	North America	primary	administrative	yes
				268-487	377	150+	168309	15636	0.83	0.78	0.89							yes	no	North America	primary	administrative	yes
				488-3484	598	150+	186192	15849	0.74	0.65	0.85							yes	no	North America	primary	administrative	yes
Bini	2015	1		1-99	50	50-74	27	0	nr	nr	nr	0.98	age (continuous); gender; race (white, black, Hispanic, Asian, other); body mass index (BMI, continuous); American Society of Anesthesiologists (ASA) score (<3 vs. ≥3); diagnosis of osteoarthritis, diabetes and congestive heart failure co-morbidity; in-hospital non-surgical complications (inclusive of: pneumonia, acute myocardial infarction, acute stroke) and in-hospital surgical complications (i…					yes	yes	North America	primary	clinical	yes		no (missing data)
				100-200	150	150+	5794	212	nr	nr	nr							yes	yes	North America	primary	clinical	yes
				>200	251	150+	17834	633	nr	nr	nr							yes	yes	North America	primary	clinical	yes
Charpentier	2018	3		1-199	100	100-124	1075	nr	1				age, BMI, preoperative hemoglobin (Hb) level, sex, ASA score, smoking status, insurance type, marital status, preoperative narcotic use, preoperative anticoagulation, bleeding disorder, history of deep venous thrombosis or pulmonary embolism (DVT/PE), use of assistive devices, use of tranexamic acid, general anesthesia, operative time, surgeon volume load, hospital volume load, alcohol use, later…					yes	yes	North America	primary	clinical	no		no (missing data: patient numbers)
				≥200	301	150+	45634	nr	1.8193	1.1542	2.8678	0.01						yes	yes	North America	primary	clinical	no
Cram	2012	1	primary TKA	≤19	10	1-24	nr		1				calendar year, age, sex, race, comorbidities, hospital teaching status, hospital length-of-stay					yes	no	North America	primary	administrative	no		no (missing data: patient numbers)
				48	34	25-49	nr		0.9	0.8	0.9							yes	no	North America	primary	administrative	no
				101	52	50-74	nr		0.8	0.8	0.9							yes	no	North America	primary	administrative	no
				≥102	151	150+	nr		0.8	0.7	0.8							yes	no	North America	primary	administrative	no
D'Apuzzo	2017	1		1-89	45	25-49	nr		1.26	1.2	1.32	<0.001	age, sex, race, insurance status, surgical indication, bilateral, complications during the index procedure, LOS, discharge disposition					yes	no	North America	primary	administrative	no		no (missing data: patient numbers)
				90-235	162	150+	nr		1.05	1.01	1.09	0.021						yes	no	North America	primary	administrative	no
				236-644	440	150+	nr		0.74	0.71	0.78	<0.001						yes	no	North America	primary	administrative	no
				≥645	846	150+	nr		1									yes	no	North America	primary	administrative	no
Pamilo	2015	1.5		1-99	50	50-74	11661	1559	1.11	1.03	1.19		age, sex, any previous TKR, and co-morbidities					yes	no	Europe	primary	administrative	no		yes
				100-249	174	150+	21679	3095	1.05	0.99	1.11							yes	no	Europe	primary	administrative	no
				250-449	349	150+	12966	1943	0.99	0.93	1.05							yes	no	Europe	primary	administrative	no
				>449	550	150+	13390	2356	1									yes	no	Europe	primary	administrative	no
Welsh	2017	1		1-19	10	1-24	10581	708.927	1.21	1.12	1.31		age, sex, race/ethnicity, disability entitlement, surgery type, admission type, number of times a patient was admitted to a hospital within the previous year, hospital length of stay, number of ICU days, discharge setting, Charlson comorbidity index					yes	no	North America	primary	administrative	no	Arroyo	no (overlap)
				20-58	39	25-49	51715	3102.9	1.1	1.06	1.14							yes	no	North America	primary	administrative	no
				59-137	98	75-99	134819	7549.86	1.04	1.01	1.07							yes	no	North America	primary	administrative	no
				>137	177	150+	410916	20956.7	1									yes	no	North America	primary	administrative	no
		3		1-19	10	1-24	10581	nr						1.18	1.12	1.26	age, sex, race/ethnicity, disability entitlement, surgery type, admission type, number of times a patient was admitted to a hospital within the previous year, hospital length of stay, number of ICU days, discharge setting, Charlson comorbidity index	yes	no	North America	primary	administrative	no
				20-58	39	25-49	51715	nr						1.09	1.06	1.13		yes	no	North America	primary	administrative	no
				59-137	98	75-99	134819	nr						1.04	1.03	1.07		yes	no	North America	primary	administrative	no
				>137	177	150+	410916	nr						1				yes	no	North America	primary	administrative	no
Yu	2019	1		<75	37	25-49	6585	355	1.07	0.9	1.28	0.435	Age, gender, low-income status, Deyo's Charlson Comorbidity Index (CCI), congestive heart failure (CHF) status, diabetes mellitus (DM) status, obesity status, renal failure status, and intensive care unit (ICU) admission; physician-level variables included age, orthopedic surgeon, and seniority; and hospital-level variables included accreditation status, teaching status, and geographic location.					yes	no	Other	primary	administrative	no		yes
				≥75	112	100-124	24243	912	1									yes	no	Other	primary	administrative	no

## Sheet: Readmission >3 months
Readmission >3 months (adjusted data)
First author	Publication year	Time of measurement (months)	Volume categories	Volume midpoint	Standardized category	Patients at risk	rate ratio	L 95%CI	U 95%CI	factors	Adjusted+	Adjusted++	Continent	TKA	Primary data type	GEE	Overlap	Eligible for MA
Judge	2006	12	1-50	25	25-49	54	0.98	0.69	1.4	Age, sex	no	no	Europe	primary and revision	administrative	no		yes
			51-100	75	75-99	1111	0.9	0.83	0.98		no	no	Europe	primary and revision	administrative	no
			101-250	175	150+	15286	1				no	no	Europe	primary and revision	administrative	no
			251-500	375	150+	12725	0.92	0.89	0.95		no	no	Europe	primary and revision	administrative	no
			>500	626	150+	5391	1.04	0.99	1.09		no	no	Europe	primary and revision	administrative	no

## Sheet: LOS
Length of stay (LOS) (adjusted data)
First author	Publication year	Definition		Volume categories	Volume midpoint	Standardized category	Patients	Mean	SD	rate ratio	L 95%CI	U 95%CI	p-value	variables	HR	L 95%CI	U 95%CI	variables	beta	L 95%CI	U 95%CI	SE	variables	Adjusted+	Adjusted++	Continent	TKA	Primary data type	GEE	Overlap	Eligible for MA
Adhia	2019	LOS 3+d		≤200	100	100-124	17214.2			1.64	1.29	2.08		age, sex, race and ethnicity, insurance status, zip code, and ICD-10 primary and secondary diagnosis and procedure codes for all admissions, median household income was less than 95 $35,000, medicaid/uninsured patients/patients under age 65 with relatively less access to care, obesity, CCI, time of surgery, average annual hospital volume TKA, hospital participated in the BPCI program, hospital ac…										yes	no	North America	primary	administrative	no		no (inappropriate data format)
				201-400	300	150+	20876			1.03	0.8	1.33												yes	no	North America	primary	administrative	no
				401-600	500	150+	13271			1.39	1.08	1.79												yes	no	North America	primary	administrative	no
				>600	700	150+	20999			1														yes	no	North America	primary	administrative	no
		LOS 5+d		≤200	100	100-124	17214.2			1.69	1.28	2.22		age, sex, race and ethnicity, insurance status, zip code, and ICD-10 primary and secondary diagnosis and procedure codes for all admissions, median household income was less than 95 $35,000, medicaid/uninsured patients/patients under age 65 with relatively less access to care, obesity, CCI, time of surgery, average annual hospital volume TKA, hospital participated in the BPCI program, hospital ac…										yes	no	North America	primary	administrative	no
				201-400	300	150+	20876			1	0.75	1.34												yes	no	North America	primary	administrative	no
				401-600	500	150+	13271			1.01	0.71	1.41												yes	no	North America	primary	administrative	no
				>600	700	150+	20999			1														yes	no	North America	primary	administrative	no
Featherall	2019	%change in LOS		1-100	50	50-74		0						Gender (male), Age (y), BMI (per unit), Diabetes, CCI ,White race, Public insurance, Self-pay/unknown insurance, Right laterality, high volume surgeon										yes	yes	North America	primary	clinical	no		no (inappropriate data format)
				>100	151	150+		-0.06624			-0.09088	-0.04094												yes	yes	North America	primary	clinical	no
Hervey	2003	mean length of stay		<85	42	25-49	14265.5	5			4.99	5.02		age, gender, race (white or nonwhite), comorbidity (Deyo's CCI 1, 2, 3, or 6), income (by ZIP code), procedure (primary or revision), surgeon volume										yes	yes	North America	primary and revision	administrative	no		no (inappropriate data format)
				85-149	117	100-124	12248.8	4.85			4.82	4.87												yes	yes	North America	primary and revision	administrative	no
				150-249	199	150+	12568.4	4.41			4.37	4.44												yes	yes	North America	primary and revision	administrative	no
				≥250	300	150+	16478.2	4.43			4.38	4.47												yes	yes	North America	primary and revision	administrative	no
Maman	2019	in-hospital	1st quartile	1-145	73	50-74	228549			1				race, age, gender and insurance type, median household income based on patient zip code, procedure year and procedure state, co-morbidities (van Walraven modified Elixhauser)										yes	no	North America	primary	administrative	yes		no (inappropriate data format)
			2nd quartile	145-267	206	150+	228953			0.89	0.86	0.91												yes	no	North America	primary	administrative	yes
			3rd quartile	268-487	377	150+	231699			0.86	0.82	0.89												yes	no	North America	primary	administrative	yes
			4th quartile	488-3484	598	150+	233618			0.86	0.82	0.9												yes	no	North America	primary	administrative	yes
Mitsuyasu	2006	total length of hospital stay		<40	20	1-24	277												-15.46				age, gender (M/F), comorbidity (0/≥1), diagnosis (non-OA/OA), transfer to another hospital (N/Y), surgical case volume (low/high)	yes	no	Other	primary	administrative	no		no (inappropriate data format)
				40-160	100	100-124	457																	yes	no	Other	primary	administrative	no
Paterson	2010	Length of acute hospital stay for the index admission		10-130	70	50-74	6799			1				age (yr), gender (M/F), comorbidity (CCI 0. 1. ≥2), arthritis type (rheumatoid/other), hospital teaching status (teaching/other), surgeon procedure volume (2-35 vs. 36-50 vs. 51-70 vs. >70)										yes	yes	North America	primary	administrative	yes		no (inappropriate data format)
				131-180	155	150+	6682			0.99	0.88	1.12												yes	yes	North America	primary	administrative	yes
				181-270	225	150+	6599			0.94	0.78	1.15												yes	yes	North America	primary	administrative	yes
				>270	316	150+	7137			1.03	0.78	1.35												yes	yes	North America	primary	administrative	yes
Piuzzi	2019	>1-Day Length of Stay		406.857	203	150+	712			1				age; sex; BMI; education level (years of education); smoking status (never, quit, current); VR-12 MCS; age-adjusted Charlson Comorbidity Index18; surgical indication (osteoarthritis and other); KOOS pain subscale, kneerelated quality-of-life (QOL) subscale, and physical functional short form (PS); deformity (varus, valgus, and neutral); range of motion; and discharge location probability. Procedu…										yes	yes	North America	primary	clinical	no		no (inappropriate data format)
				408.571	204	150+	715			33.65	17.95	63.08	<0.001											yes	yes	North America	primary	clinical	no
				439.429	219	150+	769			6.08	2.69	13.77	<0.001											yes	yes	North America	primary	clinical	no
				614	307	150+	1074			77.28	56.05	106.55	<0.001											yes	yes	North America	primary	clinical	no
Street	2014	Mean length of stay		na			17444												-0.00			0	pre-treatment PROM, age, gender, comorbidities (CCI), revision surgery, multiple consultants, Index of Multiple Deprivation (IMD)	yes	no	Europe	primary and revision	administrative	no		no (inappropriate data format)
Styron	2011	length of stay, in days, in the acute care hospital, from the date of admission to the date of discharge		1-100	50	50-74	17416			1.113			0	age (quartiles), gender (M/F), race (white, black, other, missing), comorbidity (Deyo's CCI 0, 1, ≥2), income (4 levels by ZIP code), insurance (private, Medicare, Medicaid, dual enroll., other), geographic region (Northeast, South, Midwest, West), setting (Urban/Rural), teaching status (Teaching/Non-teaching), bed size (Small, Medium, Large), hospital ownership (public, private non-profit, priva…										yes	yes	North America	primary	administrative	no		no (inappropriate data format)
				101-197	149	125-149	17572			0.999			0.982											yes	yes	North America	primary	administrative	no
				198-293	245	150+	16129			1.031			0.288											yes	yes	North America	primary	administrative	no
				≥294	342	150+	16596			1														yes	yes	North America	primary	administrative	no
Wei	2010	length of hospital stay		1-6	3	1-24	1114												1.01	0.81	1.205		age, gender (M/F), comorbidity (CCI 0, 1, ≥2), diagnosis (rheumatoid arthritis vs. osteoarthritis), complication (Y/N), infection (Y/N), surgeon volume (high/moderate/low)	no	no	Other	primary	administrative	no		no (inappropriate data format)
				7-23	15	1-24	3755												0.74	0.634	0.85			no	no	Other	primary	administrative	no
				24-592	32	25-49	26749												reference					no	no	Other	primary	administrative	no
Yasunaga	2009	The length of stay (LOS) was defined as the length of hospital stay following TKA.		≤9	4	1-24	320								1			age (by decades), gender, hypertension (N/Y), cardiovascular disease (N/Y), surgery type (primary/revision, bone graft (N/Y), use of a clinical pathway (N/Y), surgeon volume (by categories)						no	no	Other	primary	other	yes		no (inappropriate data format)
				10-29	19	1-24	874								1.09	0.8	1.49							no	no	Other	primary	other	yes
				30-49	39	25-49	793								1.59	1.1	2.3							no	no	Other	primary	other	yes
				50-99	74	50-74	701								1.18	0.84	1.64							no	no	Other	primary	other	yes
				≥100	125	125-149	889								1.97	1.26	3.08							no	no	Other	primary	other	yes

## Sheet: Infection (any) ≤3 months
Infection (any) ≤3 months (adjusted data)
First author	Publication year	Time of measurement (months)	Volume category	Volume midpoint	Standardized category	Patients at risk	OR	L 95%CI	U 95%CI	p-value	variables	Adjusted+	Adjusted++	Continent	TKA	Primary data type	GEE	Overlap	Eligible for MA
Bohm	2016	3	1st quartile			13796	0.98	0.74	1.31	0.9	age, sex, comorbidities (CCI)	yes	no	North America	primary	clinical	no		no (missing data: patient numbers)
			2nd quartile			34996	1.33	1.12	1.57			yes	no	North America	primary	clinical	no
			3rd quartile			63727	0.94	0.8	1.1			yes	no	North America	primary	clinical	no
			4th quartile			125854	1					yes	no	North America	primary	clinical	no
Hervey	2003	in-hospital	<85	42	25-49	14265	1				comorbidity, age, gender, race (white or nonwhite), income, and procedure (primary or revision), surgeon volume	yes	yes	North America	primary and revision	administrative	no		yes
			85-149	117	100-124	12249	1.18	0.57	2.44			yes	yes	North America	primary and revision	administrative	no
			150-249	199	150+	12568	1.01	0.51	2.01			yes	yes	North America	primary and revision	administrative	no
			≥250	300	150+	16478	0.32	0.1	1.12			yes	yes	North America	primary and revision	administrative	no
Singh	2011	1	≤25	13	1-24	475	3.4	0.7	16.3		age, sex, race, APR-DRG class for risk of mortality, insurance type, hospital geographic region within Pennsylvania, hospital teaching status, and hospital bed count	yes	no	North America	primary	administrative	no		yes
			26-100	63	50-74	3681	2.2	0.7	7			yes	no	North America	primary	administrative	no
			101-200	150	150+	6096	0.8	0.3	2.1			yes	no	North America	primary	administrative	no
			>200	251	150+	9166	1					yes	no	North America	primary	administrative	no
SooHoo primary	2006	3	low, Mean 13	13	1-24	15200	1.6	1.21	2.12	0.001	Age, sex, Charlson comorbidity index, insurance type, race/ethnicity, bilateral TKA, teaching status, hospital size, year	yes	no	North America	primary	administrative	no		yes
			intermediate, Mean 50	50	50-74	79227	1.13	0.91	1.4	0.27		yes	no	North America	primary	administrative	no
			high, Mean 145	145	125-149	128257	1					yes	no	North America	primary	administrative	no
Wei	2010	in-hospital	1-6	3	1-24	1114	2.33	1.078	5.052		Age, sex, primary diagnosis (rheumatoid arthritis and osteoarthritis), hospital ownership (public,private, or nonprofit), hospital accreditation status (medical center, regional hospital, or district hospital)	no	no	Other	primary	administrative	no		yes
			7-23	15	1-24	3755	1.12	0.684	1.827			no	no	Other	primary	administrative	no
			24-592	32	25-49	26749	1					no	no	Other	primary	administrative	no

## Sheet: Infection (any) >3 months
Infection (any) >3 months
First author	Publication year	Time of measurement (months)	Volume category	Volume midpoint	Standardized category	Patients at risk (adjusted data)	OR	L 95%CI	U 95%CI	p-value	variables	HR	L 95%CI	U 95%CI	p-value	variables	Adjusted+	Adjusted++	Continent	TKA	Primary data type	GEE	Overlap	Eligible for MA
Kreder	2003	36	<48	24	1-24	1914	1.5	0.9	2.3		patient age, comorbidity, diagnosis and gender						yes	yes	North America	primary	administrative	yes		yes
			48-113	84	75-99	6127	1.1	0.8	1.5								yes	yes	North America	primary	administrative	yes
			>113	147	125-149	6311	1										yes	yes	North America	primary	administrative	yes
SooHoo primary	2006	12	low, Mean 13	13	1-24	15200	1.64	1.28	2.09	<0.001	Age, sex, Charlson comorbidity index, insurance type, race/ethnicity, bilateral TKA, teaching status, hospital size, year						yes	no	North America	primary	administrative	no		no (missing data: patient numbers)
			intermediate, Mean 50	50	50-74	79227	1.07	0.89	1.3	0.48							yes	no	North America	primary	administrative	no
			high, Mean 145	145	125-149	128257	1										yes	no	North America	primary	administrative	no
Tsai	2018	12	1st quartile, mean/median nr			313						1				gender, age, economic status, degree of urbanization of the patient’s area of residence, severity of comorbid conditions, severity ofcomplications, medical institution status, medical institution ownership, surgeon service volume, primary diagnosis	yes	yes	Other	nr	administrative	no		no (missing data; propensity score matching)
			2nd & 3rd quartile, mean/median nr			3005						0.92	0.57	1.5	0.737		yes	yes	Other	nr	administrative	no
			4th quartile, mean/median nr			9525						1.11	0.68	1.81	0.691		yes	yes	Other	nr	administrative	no

[truncated: 18 more sheets: Superficial infection ≤3 m, Superficial infection >3 m, Deep infection ≤3 months, Deep infection >3 months, Wound hem_2ndary hemo ≤3 months, Surg comp composite ≤3 months, Thromboembolic event ≤3 months, Thromboembolic event >3 months, Thrombophlebitis ≤3 months, Thrombophlebitis >3 months, Pneumonia ≤3 months, Myocardial infarction ≤3 months, AEs composite+mortality ≤3 m, AEs composite-mortality ≤3 m, Function ≤3 months, HrQoL >3 months, Data from curves, Dropdown]
