# Supplementary material for: Hospital volume–outcome relationship in total knee arthroplasty: a systematic review and dose–response meta-analysis
Source: Knee Surg Sports Traumatol Arthrosc. 2021 Sep 8;30(8):2862–77. doi: 10.1007/s00167-021-06692-8 (PMC9309153; doi:10.1007/s00167-021-06692-8)
Supplement: Supplementary file 3 — Supplementary Table 9 (XLSX 486 KB) [file 167_2021_6692_MOESM3_ESM.xlsx]

## Sheet: Early revision (12 months)
Early revision (12 months) (unadjusted data)
First author	Publication year	Volume categories	Volume midpoint	Standardized category	Patients at risk	Patients with event	crude rate	KM rate	L 95%CI	U 95%CI	Continent	TKA	Overlap	Eligible for MA
Arias-de la Torre (Influence)	2019	<125	62	50-74	16594	112	0.00674943	0.0064	0.0053	0.0077	Europe	primary		yes
		≥125	187	150+	16293	202	0.012398	0.0115	0.01	0.0132	Europe	primary
Jeschke	2017	10–56	33	25-49	2633.8	136.694	0.0519				Europe	primary		yes
		57–93	75	75-99	4420.35	188.307	0.0426				Europe	primary
		94–144	119	100-124	7289.27	277.721	0.0381				Europe	primary
		145–251	198	150+	10131.7	353.596	0.0349				Europe	primary
		252–1648	305	150+	19762.9	660.08	0.0334				Europe	primary
Kreder	2003	<48	24	1-24	1914	21.054	0.011				North America	primary		yes
		48-113	80	75-99	6127	55.143	0.009				North America	primary
		>113	147	125-149	6311	37.866	0.006				North America	primary
Paterson	2010	10-130	70	50-74	6799	103.005	0.01515				North America	primary		yes
		131-180	155	150+	6682	70.0274	0.01048				North America	primary
		181-270	225	150+	6599	65.99	0.01				North America	primary
		>270	316	150+	7137	62.0205	0.00869				North America	primary
Meehan	2014	1-49	25	25-49	9015	227	0.0251803				North America	primary		yes
		50-100	75	75-99	16736	389	0.0232433				North America	primary
		101-200	150	150+	37746	739	0.0195782				North America	primary
		>200	251	150+	57041	1014	0.0177767				North America	primary

## Sheet: Mortality ≤3 months
Mortality ≤3 months (unadjusted data)
First author	Publication year	Time of measurement (months)	Category	Volume categories	Volume midpoint	Standardized category	Patients at risk	Patients with event	crude rate	KM rate	L 95%CI	U 95%CI	OR	L 95%CI	U 95%CI	R correlation coefficient	p-value	Continent	TKA	Overlap	Eligible for MA
Arias-de la Torre (Differences)	2019	3		<100	50	50-74	305	0		nc								Europe	primary		no (missing data: patient numbers; propensity score matching)
				≥100	149	125-149	707	0		nc								Europe	primary
Gutierrez	1998	nr	medium hospitals	1-12	6	1-24	nr	nr	0.008									North America	primary		no (missing data: patient numbers)
				13-24	18	1-24	nr	nr	0.006									North America	primary
				25-50	37	25-49	nr	nr	0.005									North America	primary
				51-75	63	50-74	nr	nr	0.004									North America	primary
				76-100	88	75-99	nr	nr	0.004									North America	primary
				>101	113	100-124	nr	nr	0.003									North America	primary
Gutierrez	1998	nr	large hospitals	1-12	6	1-24	nr	nr	nc									North America	primary		no (missing data: patient numbers)
				13-24	18	1-24	nr	nr	0.008									North America	primary
				25-50	37	25-49	nr	nr	0.005									North America	primary
				51-75	63	50-74	nr	nr	0.005									North America	primary
				76-100	88	75-99	nr	nr	0.005									North America	primary
				>101	113	100-124	nr	nr	0.003									North America	primary
Hervey	2003	in-hospital		<85	42	25-49	14265.5	42.7964	0.003									North America	primary and revision		yes
				85-149	117	100-124	12248.8	19.5981	0.0016									North America	primary and revision
				150-249	199	150+	12568.4	23.88	0.0019									North America	primary and revision
				≥250	300	150+	16478.2	34.6042	0.0021									North America	primary and revision
Husted	2006	3		<50	25	25-49												Europe	primary		no (missing data: patient numbers)
				50-99	74	50-74												Europe	primary
				≥100	125	125-149												Europe	primary
Judge	2006	in-hospital		1-50	25	25-49	1053	6					1.86	0.83	4.19			Europe	primary and revision		yes
				51-100	75	75-99	13625	56					1.34	1.01	1.79			Europe	primary and revision
				101-250	175	150+	99824	306					1					Europe	primary and revision
				251-500	375	150+	64822	172					0.87	0.72	1.04			Europe	primary and revision
				>500	626	150+	25977	52					0.65	0.49	0.88			Europe	primary and revision
Katz	2004	3		1-25	13	1-24	8662	79.6904	0.0092									North America	primary		yes
				26-100	63	50-74	32207	186.801	0.0058									North America	primary
				101-200	150	150+	22521	139.63	0.0062									North America	primary
				>200	251	150+	15434	89.5172	0.0058									North America	primary
Kreder	2003	3		<48	24	1-24	1914	13.398	0.007									North America	primary		yes
				48-113	80	75-99	6127	36.762	0.006									North America	primary
				>113	147	125-149	6311	25.244	0.004									North America	primary
Lee	2016	3		na			6588									0.031	0.91	Other	primary		no (missing data: patient numbers)
Nimptsch GW	2017	in-hospital		<50	25	25-49	34933	76.8526	0.0022									Europe	primary		yes
				≥50	74	50-74	1058363	1375.87	0.0013									Europe	primary
Paterson	2010	3		10-130	70	50-74	6799	36.9866	0.00544									North America	primary		yes
				131-180	155	150+	6682	37.0183	0.00554									North America	primary
				181-270	225	150+	6599	39.0001	0.00591									North America	primary
				>270	316	150+	7137	30.9746	0.00434									North America	primary
Singh	2011	1		≤25	13	1-24	475	0										North America	primary		yes
				26-100	63	50-74	3681	10										North America	primary
				101-200	150	150+	6096	13										North America	primary
				>200	251	150+	9166	29										North America	primary
SooHoo (primary)	2006	3		1st & 2nd quintile, mean 13	13	1-24	15200	83	0.00546053									North America	primary		yes
				3rd & 4th qunitle, mean 50	50	50-74	79227	467	0.00589446									North America	primary
				5th quintile, mean 145	145	125-149	128257	626	0.00488083									North America	primary
Taylor	1997	1	primary TKA	<25	12	1-24	6288	45.9024	0.0073									North America	primary		yes
				25-199	112	100-124	145815	758.238	0.0052									North America	primary
				>199	287	150+	101267	415.195	0.0041									North America	primary
Taylor	1997	1	revision TKA	<25	12	1-24	351	2.0007	0.0057									North America	revision		yes
				25-199	112	100-124	11773	63.5742	0.0054									North America	revision
				>199	287	150+	10868	45.6456	0.0042									North America	revision
Wilson	2016	3		<645	322	150+	243839	755.901	0.0031									North America	primary	Maman	no (overlap)
				≥645	967	150+	46137	50.7507	0.0011									North America	primary
Maman	2019	in-hospital		1-145	73	50-74	228549	226	0.000988847									North America	primary	Wilson	yes (more data than Wilson)
				146-267	206	150+	228953	152	0.000663892									North America	primary
				268-487	377	150+	231699	176	0.000759606									North America	primary
				488-3484	598	150+	233618	104	0.000445171									North America	primary

## Sheet: Mortality > 3 months
Mortality > 3 months (unadjusted data)
First author	Publication year	Time of measurement (months)	Category	Volume categories	Volume midpoint	Standardized category	Patients at risk	Patients with event	crude rate	KM rate	L 95%CI	U 95%CI	R correlation coefficient	p-value	Continent	TKA	Overlap	Eligible for MA
Arias-de la Torre (Differences)	2019	60		<100	50	50-74	153	5		0.0397	0.0205	0.0759			Europe	primary		no (propensity score matching)
				≥100	149	125-149	139	4		0.0409	0.0247	0.0673			Europe	primary
Cheng	2011	nr	curve												Other	primary		no (missing data: patient numbers)		Curve (see Fig. 2b) with best-fit model. "Table 4 clearly shows that the decay function of the best fitting model to fit the TKA learning curve is an inverse model. The inverse model equation is Y = 0.014 + 0.679/t, where t represents the independent variable (surgical volume); y represents the dependent variable (mortality rate); and the constant = 0.014."
Gutierrez	1998	nr	medium hospitals	1-12	6	1-24	nr	nr	0.008						North America	primary		no (missing data: patient numbers)
				13-24	18	1-24	nr	nr	0.006						North America	primary
				25-50	37	25-49	nr	nr	0.005						North America	primary
				51-75	63	50-74	nr	nr	0.004						North America	primary
				76-100	88	75-99	nr	nr	0.004						North America	primary
				>101	113	100-124	nr	nr	0.003						North America	primary
Gutierrez	1998	nr	large hospitals	1-12	6	1-24	nr	nr	nc						North America	primary		no (missing data: patient numbers)
				13-24	18	1-24	nr	nr	0.008						North America	primary
				25-50	37	25-49	nr	nr	0.005						North America	primary
				51-75	63	50-74	nr	nr	0.005						North America	primary
				76-100	88	75-99	nr	nr	0.005						North America	primary
				>101	113	100-124	nr	nr	0.003						North America	primary
Lee	2016	12		na			6588						0.032	0.972	Other	primary		no (missing data: patient numbers)
Singh	2011	12		<25	13	1-24	475	5							North America	primary		yes
				26-100	63	50-74	3681	64							North America	primary
				101-200	150	150+	6096	79							North America	primary
				>200	251	150+	9166	98							North America	primary

## Sheet: Revision 1-5 years
Revision 1-5 years (unadjusted data)
First author	Publication year	Time of measurement (months)	Volume categories	Volume midpoint	Standardized category	Patients at risk	Patients with event	crude rate	KM rate	L 95%CI	U 95%CI	HR	L 95%CI	U 95%CI	Continent	TKA	Overlap	Eligible for MA
Arias-de la Torre (Influence)	2019	60	<125	62	50-74	9064	366		0.0324	0.0296	0.0353				Europe	primary		yes
			≥125	187	150+	8673	422		0.0417	0.0385	0.045				Europe	primary
Jeschke	2017	24	10-56	33	25-49	2593.97	194.807	0.0751							Europe	primary		yes
			57-93	75	75-99	4353.5	291.249	0.0669							Europe	primary
			94-144	119	100-124	7179.04	418.538	0.0583							Europe	primary
			145-251	198	150+	9978.48	522.872	0.0524							Europe	primary
			252-1.648	305	150+	19464	961.522	0.0494							Europe	primary
Judge	2006	60	1-50	25	25-49	376	16					0.82	0.5	1.35	Europe	primary and revision		yes
			51-100	75	75-99	4697	220					0.91	0.78	1.06	Europe	primary and revision
			101-250	175	150+	12841	661					1			Europe	primary and revision
			251-500	375	150+	5503	281					0.99	0.86	1.14	Europe	primary and revision
			>500	626	150+	428	32					1.49	1.04	2.12	Europe	primary and revision
Kreder	2003	36	<48	24	1-24	1914	47.85	0.025							North America	primary		yes
			48-113	80	75-99	6127	128.667	0.021							North America	primary
			>113	147	125-149	6311	107.287	0.017							North America	primary
Namba aseptic	2013	median 35 month (interquartile range 14-59)	<100	50	50-74	2064	17	0.00823643							North America	primary		yes
			100-199	149	125-149	11770	153	0.0129992							North America	primary
			≥200	250	150+	50183	656	0.0130722							North America	primary
Shin	2015	nr	<20	10	1-24	19335									Other	primary		no (missing data: patient numbers)
			20-199	109	100-124	99797									Other	primary
			≥200	290	150+	140936									Other	primary
Tsai	2018	nr	1st quartile, mean/median nr			358	12								Other	nr		no (missing data; propensity score matching)
			2nd & 3rd quartile, mean/median nr			3612	70								Other	nr
			4th quartile, mean/median nr			11432	158								Other	nr

## Sheet: Revision 6-10
Revision 6-10 years (unadjusted data)
First author	Publication year	Time of measurement (months)	Volume categories	Volume midpoint	Standardized category	Patients at risk	Patients with event	crude rate	KM rate	L 95%CI	U 95%CI	Continent	TKA	Overlap	Eligible for MA
Arias-de la Torre (Influence)	2019	120	<125	62	50-74	1217	80		0.0466	0.0421	0.0513	Europe	primary		yes
			≥125	187	150+	744	89		0.0584	0.0533	0.0639	Europe	primary
Badawy	2013	120	<25	13	1-24	4685	280		0.075	0.066	0.085	Europe	primary		yes
			25-49	37	25-49	7497	373		0.069	0.061	0.077	Europe	primary
			50-99	74	50-74	10551	405		0.07	0.06	0.08	Europe	primary
			100-149	124	100-124	2131	64		0.053	0.037	0.07	Europe	primary
			≥150	175	150+	1834	47		0.045	0.03	0.059	Europe	primary
Pamilo	2015	mean 72	1-99	50	50-74	8451	439	0.0519465				Europe	primary		yes
			100-249	174	150+	16149	873	0.0540591				Europe	primary
			250-449	349	150+	10480	489	0.0466603				Europe	primary
			≥450	550	150+	12137	421	0.0346873				Europe	primary
Shin	2015	nr	<20	10	1-24	19335	103.81	0.005369				Other	primary		yes
			20-199	59	50-74	99797	431.422	0.004323				Other	primary
			≥200	340	150+	140936	422.949	0.003001				Other	primary
Tsai	2018	nr	1st quartile, mean/median nr			358	12					Other	nr		no (missing data, propensity score matching)
			2nd & 3rd quartile, mean/median nr			3612	70					Other	nr
			4th quartile, mean/median nr			11432	158					Other	nr

## Sheet: Readmission ≤3 months
Readmission ≤3 months (unadjusted data)
First author	Publication year	Time of measurement (months)	Category	Volume categories	Volume midpoint	Standardized category	Patients at risk	Patients with event	crude rate	Continent	TKA	Overlap	Eligible for MA
Amato	2017	1	2015	1-24	12	1-24	455	42	0.0923	Europe	primary and revision		yes
				25-49	37	25-49	2579	125	0.0485	Europe	primary and revision
				50-74	62	50-74	2243	78	0.0347	Europe	primary and revision
				75-99	87	75-99	3183	73	0.0228	Europe	primary and revision
				100-124	112	100-124	3463	74	0.0212	Europe	primary and revision
				125-149	137	125-149	3432	87	0.0254	Europe	primary and revision
				150+	162	150+	38293	597	0.0156	Europe	primary and revision
Amato	2017	1	2010	1-24	12	1-24	543	57	0.1054	Europe	primary and revision		yes
				25-49	37	25-49	2498	125	0.0501	Europe	primary and revision
				50-74	62	50-74	3665	134	0.0365	Europe	primary and revision
				75-99	87	75-99	3287	89	0.027	Europe	primary and revision
				100-124	112	100-124	2587	70	0.0272	Europe	primary and revision
				125-149	137	125-149	4037	90	0.0223	Europe	primary and revision
				150+	162	150+	28985	466	0.0161	Europe	primary and revision
Arroyo	2018	1		1-145	73	50-74	190056	10575	0.0556415	North America	primary		no
				146-267	206	150+	195300	9732	0.049831	North America	primary
				268-487	377	150+	168309	8025	0.0476802	North America	primary
				488-3484	598	150+	186192	8470	0.0454907	North America	primary
Arroyo	2018	3		1-145	73	50-74	190056	19156	0.100791	North America	primary		yes
				146-267	206	150+	195300	18034	0.09234	North America	primary
				268-487	377	150+	168309	15636	0.0929006	North America	primary
				488-3484	598	150+	186192	15849	0.0851218	North America	primary
Bini	2015	1		1-99	50	50-74	27	0	0	North America	primary	Arroyo	no (overlap)
				100-200	150	150+	5794	212	0.0365896	North America	primary
				>200	251	150+	17834	633	0.035494	North America	primary
Bottle	2018	1		1-25	13	1-24	115	17	0.147826	Europe	primary		yes
				26-100	63	50-74	0	0	nc	Europe	primary
				101-150	125	125-149	2744	214	0.0779883	Europe	primary
				151-200	175	150+	1860	124	0.0666667	Europe	primary
				>200	226	150+	306314	17759	0.0579765	Europe	primary
Day	2019	3		1-9	5	1-24	277	0.75621	0.00273	North America	primary and revision	Arroyo	no (overlap)
				10-99	54	50-74	11563	36.6547	0.00317	North America	primary and revision
				100-249	174	150+	20129	50.3225	0.0025	North America	primary and revision
				250-499	374	150+	24512	57.8483	0.00236	North America	primary and revision
				≥500	625	150+	37845	100.289	0.00265	North America	primary and revision
Husted	2006	1		1-24	12	1-24	79	4	0.0505	Europe	primary		yes
				25-49	37	25-49	278	23	0.0832	Europe	primary
				50-74	62	50-74	255	9	0.0348	Europe	primary
				75-99	87	75-99	367	31	0.0839	Europe	primary
				100-124	112	100-124	764	48	0.0623	Europe	primary
				125-149	137	125-149	260	23	0.0867	Europe	primary
				150+	162	150+	2147	120	0.0561	Europe	primary
Pamilo	2015	1.5		1-99	50	50-74	11661	1559	0.185	Europe	primary		yes
				100-249	174	150+	21679	3095	0.192	Europe	primary
				250-449	349	150+	12966	1943	0.185	Europe	primary
				>449	550	150+	13390	2356	0.194	Europe	primary
SooHoo primary	2006	3		low, Mean 13	13	1-24	15200	2088	0.1373	North America	primary		yes
				intermediate, Mean 50	50	50-74	79227	10133	0.1279	North America	primary
				high, Mean 145	145	125-149	128257	14726	0.1148	North America	primary
Welsh	2017	1		1-19	10	1-24	10581	708.927	0.067	North America	primary	Arroyo	no (overlap)
				20-58	39	25-49	51715	3102.9	0.06	North America	primary
				59-137	98	75-99	134819	7549.86	0.056	North America	primary
				>137	177	150+	410916	20956.7	0.051	North America	primary
Yu	2019	1		<75	37	25-49	6585	355	0.0539104	Other	primary		yes
				≥75	112	100-124	24243	912	0.0376191	Other	primary

## Sheet: Readmission >3 months
Readmission >3 months (unadjusted data)
First author	Publication year	Time of measurement (months)	Volume categories	Volume midpoint	Standardized category	Patients at risk	Patients with event	rate ratio	L 95%CI	U 95%CI	Continent	TKA	Overlap	Eligible for MA
Judge	2006	12	1-50	25	25-49	54	20	0.92	0.64	1.3	Europe	primary and revision		yes
			51-100	75	75-99	1111	372	0.91	0.84	0.98	Europe	primary and revision
			101-250	175	150+	15286	5369	1			Europe	primary and revision
			251-500	375	150+	12725	4524	0.9	0.88	0.93	Europe	primary and revision
			>500	626	150+	5391	1989	0.97	0.93	1.01	Europe	primary and revision

## Sheet: LOS
Length of stay (LOS) (unadjusted data)
First author	Publication year	Definition	Volume categories	Volume midpoint	Standardized category	Patients	Mean	SD	L 95%CI	U 95%CI	Median	IQR	Narrative	Continent	TKA	Overlap	Eligible for MA
Feinglass (primary)	2004	mean length of stay	<50	25	25-49	6309	5.4	2.9						North America	primary		no (inappropriate data format)
			51-85	68	50-74	7203	5.2	2.7						North America	primary
			86-120	103	100-124	6815	5.1	2.7						North America	primary
			121-180	150	150+	7664	5.3	2.5						North America	primary
			>180	211	150+	7540	5	2.1						North America	primary
Feinglass (revision)	2004	Mean length of stay in hospital (days)	<7	3	1-24	1003	5.7	nr						North America	revision		no (inappropriate data format)
			7-14	10	1-24	1099	5.5	nr						North America	revision
			>14	19	1-24	884	5.4	nr						North America	revision
Husted	2006	Daten des Landespatientenregisters (LPR) über die postoperative Verweildauer nach primärer THA oder TKA 2004 wurden anhand der OP-Codes KNFB 20 (nicht zementiert), 30 (hybrid) und 40 (zementiert) (THA) und OP-Codes KNGB 20 (unzementiert, 30 (hybrid) und 40 (zementiert) (TKA) erhoben. Patientendaten mit primärer postoperativer Verweildauer von <2 Tagen bzw. > 20 Tagen (outliers) wurden nicht in di…	1-24	12	1-24	79	9.46667	1.77639	9.07494	9.85839				Europe	primary		no (inappropriate data format)
			25-49	37	25-49	278	8.75	2.00437	8.51438	8.98562				Europe	primary
			50-74	62	50-74	255	8.55	0.864581	8.44388	8.65612				Europe	primary
			75-99	87	75-99	367	8.3	0.406202	8.25844	8.34156				Europe	primary
			100-124	112	100-124	764	7.31429	1.1141	7.23528	7.39329				Europe	primary
			125-149	137	125-149	260	8.55	4.15	8.04555	9.05445				Europe	primary
			150+	162	150+	2147	7.89	1.2841	7.83568	7.94432				Europe	primary
Judge	2006	mean length of stay in the hospital	1-50	25	25-49	1053	14.2	9.5			12	10-16		Europe	primary and revision		no (inappropriate data format)
			51-100	75	75-99	13625	13.7	10.9			12	9-15		Europe	primary and revision
			101-250	175	150+	99824	12.1	10			10	8-14		Europe	primary and revision
			251-500	375	150+	64822	11.2	8.9			9	7-13		Europe	primary and revision
			>500	626	150+	25977	10.6	8.4			9	7-12		Europe	primary and revision
Kreder	2003	Mean length of hospital stay	<48	24	1-24	1914	10.8	nr						North America	primary		no (inappropriate data format)
			48-113	80	75-99	6127	10.5	nr						North America	primary
			>113	147	125-149	6311	10	nr						North America	primary
Mitsuyasu	2006	total length of hospital stay	<40	20	1-24	277	54.44	26.6						Japan	primary		no (inappropriate data format)
			40-160	100	100-124	457	39.24	18.09						Japan	primary
Nimpsch GW	2017	Mittlere Verweildauer in Tagen	<50	25	25-49	34933	14.9068	8.60258						Europe	primary		no (inappropriate data format)
			≥50	74	50-74	1058363	13.3962	6.10968						Europe	primary
Pamilo	2015	LOS was counted as the number of postoperative nights in hospital until discharge	1-99	50	50-74	11661	8.6		8.53	8.67				Europe	primary		no (inappropriate data format)
			100-249	174	150+	21679	7.59		7.54	7.63				Europe	primary
			250-449	349	150+	12966	6.14		6.1	6.18				Europe	primary
			≥450	550	150+	13390	4.51		4.47	4.55				Europe	primary
Piuzzi	2019	>1-Day Length of Stay	406.857	203	150+	712							LOS 1 day: 817 LOS 2 days: 188 LOS ≥ 3 days: 69	North America	primary		no (inappropriate data format)
			408.571	204	150+	715							LOS 1 day: 14 LOS 2 days: 506 LOS ≥ 3 days: 192	North America	primary
			439.429	219	150+	769							LOS 1 day: 171 LOS 2 days: 431 LOS ≥ 3 days: 113	North America	primary
			614	307	150+	1074							LOS 1 day: 64 LOS 2 days: 299 LOS ≥ 3 days: 406	North America	primary
Styron	2011	length of stay, in days, in the acute care hospital, from the date of admission to the date of discharge	1-100	50	50-74	17416	3.95		2.49	5.4				North America	primary		no (inappropriate data format)
			101-197	149	125-149	17572	3.66		2.21	5.11				North America	primary
			198-293	245	150+	16129	3.77		2.37	5.16				North America	primary
			≥294	342	150+	16596	3.61		2.2	5.02				North America	primary
Wei	2010	length of hospital stay	1-6	3	1-24	1114	10.79	3.74	10.57	11.01				Other	primary		no (inappropriate data format)
			7-23	15	1-24	3755	10.22	3.36	10.12	10.33				Other	primary
			24-592	308	150+	26749	8.66	2.92	8.62	8.69				Other	primary
Yasunaga	2009	The length of stay (LOS) was defined as the length of hospital stay following TKA.	≤9	4	1-24	320	39.7	nr						Japan	primary and revision		no (inappropriate data format)
			10-29	19	1-24	874	36.8	nr						Japan	primary and revision
			30-49	39	25-49	793	32.9	nr						Japan	primary and revision
			50-99	74	50-74	701	37.2	nr						Japan	primary and revision
			≥100	125	125-149	889	32.4	nr						Japan	primary and revision

## Sheet: Infection (any) ≤3 months
Infection (any) ≤3 months (unadjusted data)
First author	Publication year	Time of measurement (months)	Category	Volume category	Volume midpoint	Standardized category	Patients at risk	Patients with event	crude rate	R2	c	p-value	Continent	TKA	Overlap	Eligible for MA
Hervey	2003	in-hospital	infection	<85	42	25-49	14265	45.648	0.0032				North America	primary and revision	SooHoo <20%	yes
				85-149	117	100-124	12249	45.3213	0.0037				North America	primary and revision
				150-249	199	150+	12568	36.4472	0.0029				North America	primary and revision
				≥250	300	150+	16478	19.7736	0.0012				North America	primary and revision
Singh	2011	1	Infection	≤25	13	1-24	475	4					North America	primary	SooHoo <20%	yes
				26-100	63	50-74	3681	20					North America	primary
				101-200	150	150+	6096	13					North America	primary
				>200	251	150+	9166	27					North America	primary
SooHoo primary	2006	3	Infection	low, Mean 13	13	1-24	15200	171	0.0113				North America	primary		yes
				intermediate, Mean 50	50	50-74	79227	575	0.0073				North America	primary
				high, Mean 145	145	125-149	128257	840	0.0065				North America	primary
Wei	2010	in-hospital	Infection	1-6	3	1-24	1114	11	0.00987433				Other	primary		yes
				7-23	15	1-24	3755	24	0.00639148				Other	primary
				24-592	32	25-49	26749	144	0.00538338				Other	primary

## Sheet: Infection (any) >3 months
Infection (any) >3 months (unadjusted data)
First author	Publication year	Time of measurement (months)	Volume category	Volume midpoint	Standardized category	Patients at risk	Patients with event	crude rate	Continent	TKA	Overlap	Eligible for MA
Cheng	2011	nr	curve						Other	primary		no (missing data: patient numbers)	Curve with best-fit model. "Fig. 3 shows the regression coefficients for the power model, where t represents the independent variable (surgical volume); y represents the dependent variable (infection rate); and the constant is 3.383. The power model equation is Y = 3.383 x t-0.225, which is plotted in Fig. 3.
Kreder	2003	36	<48	24	1-24	1914	51.678	0.027	North America	primary		yes
			48-113	80	75-99	6127	128.667	0.021	North America	primary
			>113	147	125-149	6311	132.531	0.021	North America	primary
Tsai	2018	12	1st quartile, mean/median nr			313	21	0.0670927	Other	nr		no (missing data, propensitiy score matching)
			2nd & 3rd quartile, mean/median nr			3005	164	0.0545757	Other	nr
			4th quartile, mean/median nr			9525	447	0.0469291	Other	nr

[truncated: 15 more sheets: Superficial infection ≤3 months, Superficial infection >3 m, Deep infection ≤3 months, Deep infection >3 months, Surg comp composite ≤3 months, Thromboembolic event ≤3 months, Thrombophlebitis  ≤3 months, Pneumonia ≤3 months, Myocardial infarction ≤3 months, AEs composite+mortality ≤3 m, AEs composite-mortality ≤3 m, Function ≤3 months, Satisfaction, Data from curves, Dropdown]
